# Supplementary material for: Inflammatory Markers and Genetic Variants in Gestational Diabetes and Pregnancy Complications: A Cross-Sectional Study
Source: Diagnostics (Basel). 2025 Aug 26;15(17):2153. doi: 10.3390/diagnostics15172153 (PMC12428220; doi:10.3390/diagnostics15172153)
Supplement: Supplementary file 1 [file diagnostics-15-02153-s001.zip]

Archive with 1 entries (1 files):
- diagnostics-3815668-supplementary.xlsx
